# Supplementary material for: Macular Pigment and Open-Angle Glaucoma in the Elderly: The Montrachet Population-Based Study
Source: J Clin Med. 2022 Mar 25;11(7):1830. doi: 10.3390/jcm11071830 (PMC8999647; doi:10.3390/jcm11071830)
Supplement: Supplementary file 1 [file jcm-11-01830-s001.zip]

Archive with 1 entries (1 files):
- jcm-1648533-supplementary.pdf
